# Supplementary material for: Nanostructured Metal Oxide Sensors for Antibiotic Monitoring in Mineral and River Water
Source: Nanomaterials (Basel). 2022 May 29;12(11):1858. doi: 10.3390/nano12111858 (PMC9182526; doi:10.3390/nano12111858)
Supplement: Supplementary file 1 [file nanomaterials-12-01858-s001.zip]

Archive with 1 entries (1 files):
- nanomaterials-1736061-supplementary.pdf
